# Supplementary material for: An Assay for Systematically Quantifying the Vestibulo-Ocular Reflex to Assess Vestibular Function in Zebrafish Larvae
Source: Front Cell Neurosci. 2018 Aug 21;12:257. doi: 10.3389/fncel.2018.00257 (PMC6113563; doi:10.3389/fncel.2018.00257)
Supplement: Supplementary file 1 [file Data_Sheet_1.ZIP]

Archive with 6 entries (6 files):
- Example.avi
- getAmp.m
- getArea.p
- getROI.m
- InterpBlack.m
- VORdemo.m
