# Supplementary material for: An Assay for Systematically Quantifying the Vestibulo-Ocular Reflex to Assess Vestibular Function in Zebrafish Larvae
Source: Front Cell Neurosci. 2018 Aug 21;12:257. doi: 10.3389/fncel.2018.00257 (PMC6113563; doi:10.3389/fncel.2018.00257)
Supplement: Supplementary file 1 [file Data_Sheet_1.ZIP › getAmp.m]

function getAmp(Dataname,stimulusFreq)

        load(Dataname)    
        figure
        [ Amp1,Pha1,Freq1] = Fouri(eyearea(1,:),stimulusFreq,'c','*','r' );
        disp('the amplitude of the left eye movements is');
        disp(num2str(Amp1));
        disp('---------------------');
        hold on
        [ Amp2,Pha2,Freq2] = Fouri(eyearea(2,:),stimulusFreq,'b','o','k' );
        disp('the amplitude of the right eye movements is');
        disp(num2str(Amp2));
        disp('---------------------');
        plur=[Amp1 Pha1 Freq1 Amp2 Pha2 Freq2];

        save(Dataname,'eyearea','Boole','plur')
        xlabel('Frequency(Hz)')
        ylabel('Normalized Amplitude')
        set(gca,'FontName','Times New Roman','FontSize',18,'FontWeight','bold')

end

function [ amp,pha,freq] = Fouri(E,Freqstimulus,Linecolor,sign,markerColor )

        delta=0.025;

        F = fft((E-mean(E))/(mean(E)));
        F = fftshift(abs(F))*2/length(F);
        fs = 30; % fs is the camera's fps 
        xf = 0:fs/(length(E)-1):fs;
        xf = xf-fs/2;
        [~,If] = min(abs(xf-(Freqstimulus-delta)));
        [~,Iu] = min(abs(xf-(Freqstimulus+delta)));
        [amp,freq] = max(F(If:Iu));
        pha = angle(F(freq));
        plot(xf(length(xf)/2:end),F(length(F)/2:end),Linecolor,'LineWidth',0.5,'LineStyle','-')
        xlim([0 xf(end)]) 
        text(freq*fs/(length(F)-1)-0.1+xf(If),amp,sign,'FontName','Times New Roman'...
            ,'FontSize',16,'Color',markerColor,'FontWeight','bold')
end
