# Supplementary material for: An Assay for Systematically Quantifying the Vestibulo-Ocular Reflex to Assess Vestibular Function in Zebrafish Larvae
Source: Front Cell Neurosci. 2018 Aug 21;12:257. doi: 10.3389/fncel.2018.00257 (PMC6113563; doi:10.3389/fncel.2018.00257)
Supplement: Supplementary file 1 [file Data_Sheet_1.ZIP › getROI.m]

function getROI(Videoname)

videoSrc = VideoReader(Videoname);

    for Framecount=1:videoSrc.NumberOfFrames
        
        Frame = read(videoSrc,Framecount);
        if size(Frame,3)~=1
            Frame=rgb2gray(Frame);
        end
% % % % % % % % % % % % % % % % % % % % % % % 
         Image=Frame(120:730,330:840); % coordinate value is boased on 
                                       % the resolution of your camera
% % % % % % % % % % % % % % % % % % % % % %         
        if Framecount==1
            figure,imshow(Image);
            Filename=videoSrc.Name;
            Filename(end-3:end)=[];
            saveas(gcf,Filename,'jpg')
        end
        FrameROI(:,:,Framecount)=Image;
    end
    save([Filename 'ROI'],'FrameROI')
    disp(['Finished ',Filename]);
    disp('--------------------------------');
end
