# Supplementary material for: An Assay for Systematically Quantifying the Vestibulo-Ocular Reflex to Assess Vestibular Function in Zebrafish Larvae
Source: Front Cell Neurosci. 2018 Aug 21;12:257. doi: 10.3389/fncel.2018.00257 (PMC6113563; doi:10.3389/fncel.2018.00257)
Supplement: Supplementary file 1 [file Data_Sheet_1.ZIP › InterpBlack.m]

function InterpBlack(matname)

        load(matname)
        
        whitecount = find(Boole==0);
        Framecout = 1:length(Boole);
        
        L = min(numel(whitecount),size(eyearea,2));
        if length(eyearea(1,:)) ~= length(Boole)
            Leftarea = interp1(whitecount(1:L),eyearea(1,1:L),Framecout);
            Rightarea = interp1(whitecount(1:L),eyearea(2,1:L),Framecout);
            eyearea = [Leftarea;Rightarea];
            disp([matname ' Has Been Interpolated']);
            disp('---------------------');
            save(matname,'Boole','eyearea')
        else
            disp([matname ' Has Been Interpolated']);
            disp('---------------------');
        end
        
end
