# Supplementary material for: An Assay for Systematically Quantifying the Vestibulo-Ocular Reflex to Assess Vestibular Function in Zebrafish Larvae
Source: Front Cell Neurosci. 2018 Aug 21;12:257. doi: 10.3389/fncel.2018.00257 (PMC6113563; doi:10.3389/fncel.2018.00257)
Supplement: Supplementary file 1 [file Data_Sheet_1.ZIP › VORdemo.m]

% Chen Lab,
% 27/07/2018
% copyright @2018
% Department of Biomedical Engineering, Southern University of Science and 
% Technology, Shenzhen, Guangdong, China.
% http://chenlab.bme.sustc.edu.cn/
%   $ Revision: 1.0.0.0 $
%   $ Date: 27/07/2018 $
%   $ Date: 27/07/2018 $
% The getArea function is reserved to date, if you are want to get the source
% code of getArea function or have any other questions, please fell free to
% contact the corresponding Authors by Email: chenfy@sustc.edu.cn
% % % % % % % % % % % % % % % % % % % % % % % % % % % % % % % % % % % % % 


    clc, clear, close all
% % % % % % % % % % % % % % % % % % % % 
    getROI('Example.avi')
% % % % % % % % % % % % % % % % % % % % 
    getArea('ExampleROI',0.45) % 0.45 is scale of threshold value
% % % % % % % % % % % % % % % % % % % % 
    InterpBlack('Eyearea')
% % % % % % % % % % % % % % % % % % % % 
    getAmp('Eyearea',0.9) % 0.9 is stimulus frequency of VOR
